# Supplementary material for: Autoimmunity to synovial extracellular matrix proteins in patients with postinfectious Lyme arthritis
Source: J Clin Invest. 2023 Sep 1;133(17):e161170. doi: 10.1172/JCI161170 (PMC10471169; doi:10.1172/JCI161170)
Supplement: Supporting data values [file jci-133-161170-s091.xlsx]

## Sheet: Figure 1
Raw data: Pooled FLS-peptides testing
Control (Fig 1A)									Fibronectin-1 (Fig 1B)								Laminin B2 101-115 and B2 664-678 (Fig 1C)				Collagen VαI196-111 , 11614-1630 and 11730-1750 (Fig 1D)
Unstimulated (Negative)			PHA			PepMix			Fibro 1 2019-2035, 2015-2029, and 1403-1416				Fibro 11996-2014 and 2060-2076
Post-LA	Resp LA	HC	Post-LA	Resp LA	HC	Post-LA	Resp LA	HC	Post-LA	Resp LA	RA	HC	Post-LA	Resp LA	RA	HC	Post-LA	Resp LA	RA	HC	Post-LA	Resp LA	RA	HC-Coll
1	0	1	289	347	263.5	1.5	4	13	3.5	5.5	6.75	3	5	1.5	15	3.5	1	3	14.25	2	4	8	4.75	5.5
3.5	0	3	277.5	317.5	155.5	7	48	2	161.5	0.5	4.5	3.5	43	5	7.5	2	109.5	3.5	9	1.5	148.5	6	3	2.5
0	3.5	0	370	616.5	300	1	15	0	4	8	4.25	0.5	2	5	7.5	0.5	0	4.5	6.25	3.5	1.5	1	10	6
1	2	0	376	622.5	373	2	10	3	23.5	1	4.75	0	1.5	3.5	3.5	0	5	1.5	4.25	0	6	0.5	6.75	4.5
0	0	3.5	209.5	643	410.5	1	7.5	44	0	2.5	4.75	4.5	0	8.5	4.5	1	0	15.5	3.25	5	164.5	27	3.5	3.5
0	0	3	366	271	435	3	0	18	8	0	7.75	10.5	0.5	0	8	6	0	0.5	2.75	3.5	1.5	1	9.25	3
0	3.5	4	481.5	552	570.5	1	6	51	19.5	1.5	4.25	10	3.5	2	7	1	0.5	5	4.25	2.5	15.5	1	5.5	13
2.5	1	0	540.5	419.5	362	31	12	27	130.5	3.5	7.75	2	5	3	9	0	28.5	1	11	1	44	3	9.5	1
0	1	2	412.5	442	351.5	21	75	26	3	0.5	9	9	7.5	0.5	0.5	3.5	4.5	0	7	9.5	31.5	0	2.5	2.5
1.5	1.5	2	588	416.5	367.5	16	16	4	11	2		1	18.5	0		0	98	1		0	114	1.5		5
1.5	0	0	413.5	439	521.5	104	22	6	7.5	0		0	53.5	1		0	210	0		0	177.5	0		0
1	0	0.5	407	304	381.5	23	4	8	1.5	0		1	123	0.5		1	4.5	1		1.5	27.5	0		0
3.5	0.5	3	649.5	370.5	443.5	26	7	8	119	2		3.5	24	0.5		7	247.5	0		4	101	2.5		4
0	1.5		436	447.5		13	23		0	3.5			2	3.5			2	8			1	3
0	0		357.5	366.5		5	76		4.5	1.5			1.5	7			3	6			5.5	0
0	0.5		304.5	331		3	66		1	0			0	0.5			0	0			1	1.5
0	0		370	493.5		27	7		6.5	2			25	2			2.5	0			6	3
0.5	3.5		431.5	442		1	7		1.5	8.5			2	2.5			3.5	9			10	7.5
2	2		409	500.5		6	4		10.5	8			4	2.5			5	5.5			7.5	7
0	0		396	436		16	11		3	0			12.5	5.5			13.5	0.5			42.5	0
0			364.5			14			23				10				8				11.5
0			425.5			88			30.5				1.5				116.5				12.5
0			410			2			2.5				1				12				19
0			530			5			2.5				4				3.5				1.5
0.75	1.025	1.69231	408.958	438.9	379.654	17.3958	21.025	16.1538	24.0833	2.525	5.97222	3.73077	14.6042	2.725	6.94444	1.96154	36.6042	3.275	6.88889	2.61538	39.7917	3.675	6.08333	3.88462

## Sheet: Figure 2
Raw data: ELISA testing for autoantibody detection
Anti-Fibronectin 1 (Fig 2A)							Anti-Laminin B2 (Fig 2B)							Anti-Collagen Vα1 (Fig 2C)
HC	EM	Post-LA	Resp LA	RA	CTD	SpA	HC	EM	Post-LA	Resp LA	RA	CTD	SpA	HC	EM	Post-LA	Resp LA	RA	CTD	SpA
0.152	0.12	0.25	0.396	0.106	0.107	0.106	0.148	0.225	0.264	0.198	0.086	0.093	0.206	0.154	0.036	0.27	0.224	0.123	0.116	0.112
0.104	0.157	0.14	0.493	0.119	0.129	0.119	0.187	0.313	0.232	0.327	0.031	0.206	0.071	0.102	0.29	0.238	0.304	0.1	0.217	0.178
0.272	0.123	0.049	0.081	0.157	0.064	0.157	0.123	0.086	0.067	0.226	0.324	0.129	0.072	0.164	0.044	0.069	0.369	0.18	0.103	0.072
0.116	0.141	0.169	0.13	0.162	0.207	0.162	0.11	0.27	0.243	0.156	0.234	0.162	0.09	0.148	0.146	0.248	0.278	0.184	0.135	0.067
0.05	0.202	0.117	0.186	0.07	0.065	0.07	0.18	0.079	0.212	0.161	0.113	0.106	0.193	0.113	0.158	0.217	0.179	0.07	0.132	0.132
0.162	0.152	0.285	0.147	0.062	0.113	0.062	0.318	0.193	0.246	0.202	0.078	0.183	0.129	0.157	0.284	0.252	0.13	0.096	0.092	0.066
0.294	0.069	0.145	0.225	0.287	0.181	0.287	0.107	0.296	0.184	0.199	0.316	0.256	0.26	0.179	0.133	0.189	0.262	0.206	0.292	0.171
0.128	0.082	0.153	0.029	0.064	0.077	0.064	0.1	0.142	0.151	0.039	0.074	0.15	0.141	0.134	0.067	0.155	0.1	0.055	0.195	0.182
0.098	0.163	0.118	0.095	0.06	0.105	0.06	0.109	0.11	0.103	0.176	0.101	0.217	0.1	0.026	0.146	0.105	0.104	0.113	0.173	0.094
0.113	0.299	0.12	0.1	0.242	0.125	0.242	0.093	0.093	0.088	0.119	0.245	0.136	0.244	0.144	0.251	0.09	0.106	0.186	0.156	0.103
0.171	0.055	0.13	0.166	0.035	0.322	0.035	0.116	0.205	0.128	0.16	0.039	0.195	0.172	0.163	0.212	0.131	0.09	0.06	0.268	0.1
0.162	0.056	0.063	0.043	0.049	0.317	0.049	0.243	0.09	0.117	0.151	0.052	0.062	0.101	0.049	0.169	0.12	0.158	0.074	0.066	0.081
0.106	0.082	0.07	0.113	0.279	0.099	0.279	0.311	0.101	0.098	0.101	0.151	0.072	0.202	0.064	0.141	0.1	0.063	0.146	0.086	0.215
0.13	0.188	0.123	0.093	0.032	0.195	0.032	0.086	0.111	0.269	0.209	0.045	0.279	0.152	0.078	0.236	0.276	0.219	0.117	0.103	0.148
0.128	0.096	0.305	0.061	0.254	0.126	0.254	0.07	0.111	0.244	0.098	0.294	0.183	0.197	0.02	0.113	0.25	0.101	0.175	0.233	0.106
0.126	0.233	0.243	0.078	0.126	0.119	0.126	0.062	0.294	0.217	0.239	0.144	0.091	0.199	0.06	0.312	0.222	0.281	0.15	0.118	0.142
0.08	0.15	0.23	0.134	0.133	0.094	0.133	0.059	0.098	0.197	0.021	0.085	0.141	0.099	0.07	0.265	0.202	0.138	0.113	0.141	0.063
0.083	0.07	0.207	0.125	0.261	0.446	0.261	0.289	0.208	0.375	0.092	0.24	0.158	0.64	0.319	0.308	0.384	0.099	0.206	0.173	0.288
0.121	0.08	0.346	0.074	0.103	0.073	0.103	0.053	0.082	0.301	0.124	0.122	0.105	0.216	0.036	0.146	0.308	0.069	0.138	0.125	0.073
0.222	0.116	0.481	0.178	0.094	0.124	0.094	0.083	0.141	0.991	0.236	0.139	0.079	0.139	0.158	0.14	1.014	0.157	0.118	0.095	0.089
0.115	0.091	0.087	0.18	0.065	0.144	0.065	0.065	0.213	0.127	0.104	0.068	0.344	0.239	0.169	0.193	0.13	0.088	0.066	0.34	0.161
0.039	0.109	0.172	0.189	0.203	0.104	0.203	0.16	0.105	0.207	0.094	0.123	0.09	0.174	0.167	0.254	0.212	0.093	0.358	0.056	0.104
0.164		0.151	0.055	0.061	0.062	0.061	0.243		0.183	0.174	0.204	0.152	0.115	0.191		0.187	0.137	0.273	0.052	0.078
0.308		0.142	0.129	0.123	0.088	0.123	0.122		0.196	0.094	0.031	0.079	0.125	0.081		0.2	0.099	0.098	0.1	0.099
0.054		0.552	0.151	0.201	0.354	0.201	0.183		0.573	0.226	0.041	0.318	0.284	0.327		0.539	0.265	0.056	0.389	0.171
0.162		0.111	0.092	0.041	0.154	0.041	0.241		0.171	0.185	0.076	0.32	0.246	0.054		0.176	0.103	0.225	0.103	0.132
0.162		0.055	0.352	0.103	0.152	0.103	0.107		0.11	0.176	0.062	0.147	0.093	0.204		0.113	0.274	0.206	0.169	0.048
0.053		0.484	0.125	0.345	0.066	0.046	0.118		0.431	0.079	0.27	0.121	0.097	0.048		0.441	0.136	0.362	0.156	0.049
0.057		0.297	0.071	0.046	0.13	0.073	0.212		0.392	0.128	0.027	0.075	0.168	0.08		0.402	0.097	0.043	0.086	0.091
0.034		0.125	0.263	0.073	0.345	0.125	0.235		0.23	0.354	0.073	0.927	0.193	0.106		0.235	0.236	0.067	0.505	0.114
0.262		0.211	0.216	0.125	0.406	0.213	0.214		0.188	0.192	0.066	0.986	0.073	0.099		0.192	0.1	0.094	0.564	0.034
0.056		0.052	0.131	0.213		0.102	0.143		0.198	0.111	0.217		0.231	0.195		0.203	0.096	0.275		0.097
0.071		0.112	0.134	0.102		0.041	0.231		0.131	0.222	0.079		0.078	0.237		0.134	0.228	0.06		0.045
0.052		0.29	0.125	0.041		0.13	0.239		0.319	0.22	0.078		0.199	0.244		0.326	0.14	0.109		0.053
0.036		0.163	0.162	0.13		0.099	0.15		0.201	0.107	0.052		0.154	0.153		0.205	0.108	0.09		0.067
0.07011		0.167	0.117	0.099		0.124	0.1065		0.339	0.034	0.039		0.146	0.1626		0.347	0.127	0.067		0.072
0.07995		0.095		0.153		0.119	0.1		0.116		0.09		0.263	0.0492		0.118		0.112		0.182
0.11603		0.13		0.207		0.123	0.1085		0.194		0.198		0.124	0.0636		0.199		0.279		0.171
0.09061		0.225		0.124		0.153	0.093		0.191		0.048		0.179	0.078		0.195		0.108		0.137
0.10947		0.611		0.119		0.103	0.116		0.456		0.018		0.159	0.0198		0.467		0.043		0.123
		0.137		0.123					0.161		0.08					0.165		0.114
		0.164		0.196					0.159		0.49					0.163		0.328
		0.12		0.118					0.147		0.075					0.151		0.151
		0.103		0.114					0.093		0.123					0.095		0.094
		0.179		0.207					0.156		0.074					0.16		0.141
		0.161		0.163					0.287		0.234					0.294		0.168
		0.186		0.16					0.168		0.187					0.172		0.082
		0.065		0.092					0.401		0.118					0.411		0.117
		0.243		0.132					0.161		0.173					0.165		0.096
		0.252		0.098					0.635		0.152					0.65		0.104
		0.273		0.117					0.363		0.086					0.372		0.144
		0.127		0.078					0.254		0.149					0.26		0.113
				0.189							0.212							0.087
				0.135							0.142							0.094
				0.158							0.166							0.143
				0.268							0.244							0.166
				0.114							0.043							0.093
				0.166							0.209							0.092
				0.095							0.133							0.065
				0.103							0.047							0.13
				0.081							0.086							0.052
				0.283							0.129							0.198
				0.073							0.131							0.07
				0.131							0.306							0.247
				0.088							0.097							0.059
				0.117							0.254							0.158
				0.118							0.148							0.11
				0.104							0.015							0.109
				0.109							0.044							0.133
				0.222							0.103							0.05
				0.093							0.142							0.078
				0.132							0.125							0.096
				0.326							0.228							0.117
				0.083							0.295							0.138

## Sheet: Figure 3
Raw data: ELISpot testing of individaul mimic peptides
Fibronectin and Bb-mimic peptides										Laminin B2-1 and Bb-mimic peptides				Collagen Va1 and Bb-mimic peptides
Figure 3A		Figure 3B		Figure 3C		Figure 3D		Figure 3E		Figure 3F		Figure 3G		Figure 3H		Figure 3I		Figure 3J
Fib-1 (2029-2035)	Bb-p93(101-125)	Fib 1 (2015-2029)	Bb-p93(101-125)	Fib-1 (1403-1416)	Bb-CA8	Fib-1 (1996-2014)	Bb-transt act	Fib-1 (2060-2076)	Bb-Exo V sub	Lam 101-115	Bb-p93(694-708)	Lam 664-678	Bb-DUF685	Coll 96-111	Bb-Hypo	Coll 1730-1750	Bb-A6J35	Coll 1614-1630	Bb-tran GreA
4	12	33	12	27	5	19.5	55	2	8.5	5	48.5	14.5	21.5	28.5	8.5	19.5	24.5	9	21.5
14	12	3	12	5	6	4	9	11	7	7	7.5	3	7.5	4	8	17	16	4	16
12	12.5	18.5	12.5	14.5	1.5	9	5	6	28	7	12	7	8	6	8	3.5	3	16	14
26	75	0	75	7	2	4	4	8	5	12	1	76	19	4	3	10	11	13	10
9	23	5	23	8	5	45	32	7	66	52	155	4	9	8	6	24	13	4	9
16.5	1.5	9	1.5	13.5	11.5					2	2	16	13	14	96	4	2	4	3
18	7	4	7	2	2									11	4	129	101	7	9
														19	3	22	15	4	3
														1	13	2	2	2	5
